# Supplementary material for: Comparison of Two RNA Extraction Methods for the Molecular Detection of SARS-CoV-2 from Nasopharyngeal Swab Samples
Source: Diagnostics (Basel). 2022 Jun 27;12(7):1561. doi: 10.3390/diagnostics12071561 (PMC9317615; doi:10.3390/diagnostics12071561)
Supplement: Supplementary file 1 [file diagnostics-12-01561-s001.zip]

Archive with 2 entries (2 files):
- suppl table S1, S2, S3.xlsx
- Supplementary Figure S1.pdf
