# Supplementary material for: Comparison of Two RNA Extraction Methods for the Molecular Detection of SARS-CoV-2 from Nasopharyngeal Swab Samples
Source: Diagnostics (Basel). 2022 Jun 27;12(7):1561. doi: 10.3390/diagnostics12071561 (PMC9317615; doi:10.3390/diagnostics12071561)
Supplement: Supplementary file 1 [file diagnostics-12-01561-s001.zip › suppl table S1, S2, S3.xlsx]

## Sheet: S1 stardard kit 
samples	used kit	Nucleic Acid(ng/uL)	A260/A280	A260/A230			LEGEND
1	kit stardard	20758	1892	0.894			Samples. RNA extracted by standard kit
2	kit stardard	13941	1930	0.707			Nucleic Acid (ng/uL): RNA concentration by nanodrop
3	kit stardard	8540	1852	0, 484			A260/A280: assorbance ratio at 280 nm and 260 nm
4	kit stardard	16245	1888	0.755			A260/A230: assorbance ratio at 230 nm and 260 nm
5	kit stardard	6071	1633	0.316
6	kit stardard	12267	1768	0.618
7	kit stardard	18691	1659	0.472
8	kit stardard	26500	1605	0, 394
9	kit stardard	9296	1598	0.387
10	kit stardard	18546	1880	0.652
11	kit stardard	11103	1696	0.525
12	kit stardard	9988	1680	0.495
13	kit stardard	14560	1646	0.421
14	kit stardard	10054	1838	0.654
15	kit stardard	5306	1480	0.258
16	kit stardard	14202	1473	0.326
17	kit stardard	35061	1635	0.396
18	kit stardard	8308	1922	0.416
19	kit stardard	7958	1925	0.485
20	kit stardard	11158	1839	0.27
21	kit stardard	7691	2033	0.454
22	kit stardard	10508	1918	0.538
23	kit stardard	7027	1846	0.434
24	kit stardard	14918	1955	0.661
25	kit stardard	8210	1997	0.518
26	kit stardard	22805	1980	0.997
27	kit stardard	16513	1841	0.716
28	kit stardard	17636	1901	0.908
29	kit stardard	20786	1776	0.543
30	kit stardard	9887	1776	0.511
31	kit stardard	4.96	2.35	0.36
32	kit stardard	7.43	1.93	0.46
33	kit stardard	5.66	1.42	0.37
34	kit stardard	8.20	1.84	0.48
35	kit stardard	1.66	3.38	0.30
36	kit stardard	6.05	1.64	0.38
37	kit stardard	5.69	1.27	0.38
38	kit stardard	5.46	1.61	0.25
39	kit stardard	9.94	1.76	0.60
40	kit stardard	8.00	1.78	0.46
41	kit stardard	5.09	1.65	0.32
42	kit stardard	5.99	1.79	0.36
43	kit stardard	5.63	1.70	0.33
44	kit stardard	5.03	2.16	0.35
45	kit stardard	4.56	1.85	0.29
46	kit stardard	10.35	1.86	0.49
47	kit stardard	8.17	1.82	0.50
48	kit stardard	5.91	2.21	0.37
49	kit stardard	6.20	1.71	0.38
50	kit stardard	7.28	2.17	0.51
51	kit stardard	11.71	1.81	0.51
52	kit stardard	5.30	1.31	0.38
53	kit stardard	5.17	3.32	0.32
54	kit stardard	7.17	2.04	0.38
55	kit stardard	4.81	1.61	0.33
56	kit stardard	4.97	2.26	0.40
57	kit stardard	4.77	1.88	0.36
58	kit stardard	4.19	4.55	0.31
59	kit stardard	3.73	1.60	0.35
60	kit stardard	6.49	1.55	0.45
61	kit stardard	2.82	2.33	0.22
62	kit stardard	6.02	2.33	0.34
63	kit stardard	4.50	2.72	0.33
64	kit stardard	6.38	1.66	0.39
65	kit stardard	6.31	2.03	0.37
66	kit stardard	6.05	1.66	0.37

## Sheet: S2 rapid kit  
samples	used kit	Nucleic Acid(ng/uL)	A260/A280	A260/A230
1	kit fast	45371	1276	0.069				LEGEND
2	kit fast	21171	1285	0, 059				Samples. RNA extracted by rapid kit
3	kit fast	24018	1165	0.049				Nucleic Acid (ng/uL): RNA concentration by nanodrop
4	kit fast	18098	1104	0.038				A260/A280: assorbance ratio at 280 nm and 260 nm
5	kit fast	13503	1127	0.036				A260/A230: assorbance ratio at 230 nm and 260 nm
6	kit fast	36762	1254	0.055	analyzed also by TapeStation
7	kit fast	17234	1267	0.053
8	kit fast	11105	1100	0.038
9	kit fast	13396	1074	0.029
10	kit fast	22889	1405	0.056
11	kit fast	16258	1186	0.038
12	kit fast	24454	1149	0.048
13	kit fast	22915	1119	0.041
14	kit fast	23388	1336	0.065
15	kit fast	48882	1095	0.466
16	kit fast	11251	1038	0.03
17	kit fast	15168	1056	0.033
18	kit fast	27984	1111	0.052
19	kit fast	24058	1196	0.054
20	kit fast	25234	1187	0.046
21	kit fast	17569	1143	0.04
22	kit fast	14013	1104	0.032
23	kit fast	17809	1158	0.051
24	kit fast	17247	1011	0.032
25	kit fast	37442	1353	0.075
26	kit fast	18096	1159	0.035
27	kit fast	46743	1380	0.083
28	kit fast	35220	1214	0.059
29	kit fast	36105	1219	0.063
30	kit fast	24039	1266	0.066
31	kit fast	15.54	1.21	0.05
32	kit fast	11.71	1.15	0.03
33	kit fast	24.05	0.91	0.08
34	kit fast	8.75	0.99	0.02
35	kit fast	8.70	1.00	0.04
36	kit fast	8.49	1.06	0.03
37	kit fast	12.08	1.10	0.04
38	kit fast	15.49	1.11	0.04
39	kit fast	11.24	1.11	0.02
40	kit fast	17.68	1.09	0.05
41	kit fast	8.20	1.26	0.03
42	kit fast	8.60	0.94	0.03
43	kit fast	23.74	1.38	0.10
44	kit fast	10.89	1.04	0.04
45	kit fast	10.41	1.02	0.03
46	kit fast	13.47	1.07	0.03
47	kit fast	11.43	1.19	0.04
48	kit fast	19.12	1.59	0.10
49	kit fast	8.79	1.02	0.04
50	kit fast	7.81	1.14	0.04
51	kit fast	9.72	0.88	0.03
52	kit fast	9.81	1.01	0.03
53	kit fast	9.17	1.08	0.03
54	kit fast	14.48	1.00	0.03
55	kit fast	9.58	1.15	0.03
56	kit fast	10.41	1.32	0.04
57	kit fast	11.85	1.08	0.03
58	kit fast	9.35	1.11	0.04
59	kit fast	8.66	1.04	0.03
60	kit fast	6.49	1.71	0.04
61	kit fast	9.99	1.31	0.04
62	kit fast	11.35	1.11	0.04
63	kit fast	6.21	1.28	0.03
64	kit fast	4.92	0.95	0.04	analyzed also by TapeStation
65	kit fast	3.90	1.90	0.08
66	kit fast	4.92	0.95	0.04

## Sheet: S3 Real time PCR
											LEGEND
		standard			rapid						ORF8: Threshold Cycle (Ct) of SARS-CoV-2 ORF8 gene
	samples	ORF8	RdRp	IC	ORF8	RdRp	IC				Rp: Threshold Cycle (Ct) of SARS-CoV-2 of RNA dependent RNA polymerase (RdRp)
1	10429	18.9995	18.2425	32.1735	17.333	17.0216	32.7518				IC: internal control (IC), human RNase P.
2	10433	21.0228	20.0527	32.0811	18.7866	18.3238	30.7093
3	10434	21.4899	20.3683	33.7332	19.3496	18.8357	33.3564
4	10439	19.8925	19.2035	32.6458	18.1732	17.837	32.586
5	11107	19.1738	18.3502	29.6253	17.4597	17.0546	29.5996
6	11117	17.9587	17.038	28.1385	17.0701	16.3641	28.1781
7	11465	N/A	43.2621	27.4862	N/A	N/A	26.6383
8	11466	N/A	N/A	27.5924	N/A	N/A	27.1844
9	11467	N/A	N/A	29.0343	N/A	N/A	28.4536
10	11468	N/A	N/A	28.4481	N/A	N/A	27.7642
11	11469	N/A	N/A	27.8067	N/A	N/A	26.2946
12	11470	N/A	N/A	27.6875	N/A	N/A	27.1188
13	11536	N/A	N/A	29.9266	N/A	N/A	29.4492
14	11540	N/A	N/A	29.6328	N/A	N/A	29.2387
15	11566	N/A	N/A	24.7894	N/A	N/A	25.6464
16	11574	N/A	N/A	28.6271	N/A	N/A	28.176
17	11578	N/A	N/A	28.2017	41.4039	N/A	28.1696
18	11580	N/A	N/A	27.5599	N/A	N/A	26.7637
19	11601	N/A	41.0367	27.5011	40.2266	35.2179	26.8317
20	11609	N/A	N/A	28.3923	N/A	N/A	27.9708
21	11619	N/A	N/A	29.1544	N/A	N/A	29.0339
22	11621	N/A	N/A	29.129	N/A	N/A	27.3391
23	11622	N/A	N/A	28.9162	N/A	N/A	28.8791
24	11623	N/A	N/A	27.8534	N/A	N/A	26.7604
25	11624	N/A	N/A	29.1442	N/A	N/A	28.5924
26	11625	N/A	N/A	28.3647	N/A	N/A	27.8196
27	11626	N/A	N/A	29.8973	N/A	N/A	29.6726
28	11627	N/A	N/A	27.2873	N/A	N/A	27.0965
29	11628	N/A	N/A	28.2761	N/A	N/A	28.0237
30	11629	N/A	N/A	28.9484	N/A	N/A	28.4739
31	11630	N/A	N/A	28.3982	N/A	N/A	28.6271
32	11631	N/A	N/A	28.498	N/A	N/A	28.2592
33	11632	N/A	N/A	26.843	N/A	N/A	26.5243
34	11633	N/A	N/A	29.3534	N/A	N/A	29.3082
35	11634	N/A	N/A	25.3333	N/A	N/A	24.4793
36	11635	N/A	N/A	27.8134	N/A	N/A	26.8153
37	11636	N/A	N/A	28.7918	N/A	N/A	28.6594
38	11637	N/A	N/A	29.9171	N/A	N/A	29.1061
39	11638	N/A	N/A	26.585	N/A	38.9304	25.7613
40	11639	N/A	N/A	27.8554	N/A	N/A	26.6906
41	11640	N/A	N/A	27.8761	N/A	N/A	25.6147
42	11641	N/A	N/A	28.6431	N/A	N/A	28.2568
43	11642	N/A	N/A	28.6317	N/A	N/A	27.5497
44	11643	N/A	N/A	29.3725	37.8152	37.9012	29.8925
45	11644	N/A	N/A	27.4623	38.6116	35.3768	26.4373
46	11645	N/A	N/A	29.7523	N/A	N/A	28.8051
47	11646	N/A	N/A	28.3866	N/A	N/A	28.0425
48	11647	N/A	N/A	28.7355	N/A	N/A	28.6602
49	11648	N/A	N/A	30.7633	N/A	N/A	30.3263
50	11649	N/A	N/A	27.5074	N/A	N/A	26.7708
51	11650	44.7475	38.0558	28.5732	35.6388	34.9893	25.7295
52	11651	N/A	N/A	30.1835	N/A	N/A	30.2779
53	11652	N/A	N/A	29.6819	N/A	N/A	29.725
54	11653	N/A	N/A	28.2418	N/A	N/A	27.9091
55	11654	N/A	N/A	29.435	N/A	36.8615	28.7173
56	11655	N/A	N/A	29.2307	N/A	N/A	27.8204
57	11656	N/A	N/A	28.9847	N/A	N/A	28.5874
58	11657	N/A	N/A	33.9658	N/A	N/A	28.7673
59	11658	N/A	N/A	30.0196	N/A	N/A	28.8501
60	11659	N/A	N/A	28.3185	N/A	N/A	27.0886
61	11660	N/A	N/A	30.8569	38.1607	37.856	29.4608
62	11661	39.8504	N/A	31.0229	38.5495	N/A	29.119
63	11662	N/A	N/A	29.1703	N/A	N/A	28.9207
64	11663	N/A	N/A	29.8843	37.8073	N/A	28.5579
65	11664	42.4363	37.21	28.9068	35.8601	34.4818	28.9493
66	11665	N/A	N/A	30.7671	N/A	N/A	29.9598
67	11666	N/A	N/A	27.8793	N/A	N/A	28.0752
68	11667	N/A	N/A	29.8584	N/A	N/A	28.7538
69	11668	N/A	N/A	27.6758	N/A	N/A	27.077
70	11669	N/A	N/A	32.2044	N/A	N/A	30.5794
71	11670	N/A	N/A	30.5482	N/A	N/A	27.7812
72	11671	N/A	N/A	30.222	N/A	N/A	28.9495
73	11672	20.9952	20.6669	30.0025	18.8427	19.3826	30.2042
74	11673	N/A	N/A	28.3233	N/A	N/A	27.0168
75	11674	N/A	N/A	29.3135	39.9957	N/A	28.1597
76	11675	35.7658	34.1783	29.2217	33.0651	32.3021	28.208
77	11676	N/A	N/A	29.92	N/A	N/A	29.0342
78	11677	N/A	N/A	28.8462	N/A	N/A	29.1696
79	11678	N/A	N/A	27.4344	N/A	N/A	25.9537
80	11679	N/A	N/A	27.5371	N/A	37.9467	26.6751
81	11680	N/A	N/A	27.0889	N/A	N/A	26.5399
82	11681	N/A	N/A	29.0778	N/A	38.2264	28.2236
83	11682	N/A	N/A	30.0502	N/A	N/A	27.9506
84	11683	N/A	N/A	28.4174	N/A	N/A	26.2932
85	11685	N/A	N/A	30.3282	N/A	N/A	29.592
86	11686	N/A	N/A	27.8222	N/A	N/A	27.7145
87	11687	N/A	N/A	30.9701	N/A	N/A	29.0554
88	11688	N/A	N/A	27.5985	N/A	N/A	25.5406
89	11689	N/A	N/A	28.9719	N/A	N/A	28.7437
90	11690	N/A	N/A	29.2813	N/A	N/A	29.4076
91	11691	N/A	N/A	31.0202	N/A	N/A	30.2891
92	11692	N/A	N/A	27.2279	N/A	N/A	26.5175
93	11693	N/A	N/A	28.4463	N/A	N/A	28.2615
94	11695	N/A	N/A	29.6371	N/A	N/A	29.7694
95	11698	N/A	N/A	30.2572	N/A	N/A	28.1714
96	11699	N/A	N/A	28.3412	N/A	N/A	26.656
97	11700	N/A	N/A	28.2123	N/A	N/A	27.1228
98	11701	N/A	N/A	28.0843	N/A	N/A	28.1524
99	11702	N/A	N/A	30.6889	N/A	N/A	29.7272
100	11703	N/A	N/A	31.3231	N/A	N/A	28.2808
101	11704	N/A	N/A	27.8605	N/A	N/A	27.1954
102	11705	N/A	N/A	29.0277	N/A	N/A	28.0888
103	11710	N/A	N/A	26.8132	N/A	N/A	26.42
104	11711	N/A	N/A	29.2379	N/A	N/A	28.9376
105	11712	N/A	N/A	29.3575	N/A	N/A	27.8787
106	11713	43.9904	38.9648	28.382	36.3241	33.7135	26.2506
107	11714	N/A	N/A	30.1192	N/A	N/A	28.0316
108	11715	N/A	N/A	30.3364	N/A	N/A	28.1612
109	11716	N/A	N/A	27.4672	N/A	N/A	26.4295
110	11717	N/A	N/A	28.0468	N/A	43.5653	26.3943
111	11718	35.9451	34.2527	28.4047	33.943	34.4514	27.4969
112	11719	N/A	N/A	30.3317	N/A	N/A	27.6117
113	11720	N/A	N/A	28.126	N/A	N/A	28.5724
114	11721	N/A	N/A	27.5045	N/A	N/A	26.6033
115	11722	N/A	N/A	28.3206	N/A	N/A	29.3452
116	11723	38.82	36.3628	28.3292	38.053	36.674	28.1899
117	11724	N/A	39.2332	27.1636	40.6843	N/A	26.4641
118	11725	N/A	N/A	29.5796	44.9222	N/A	28.6323
119	11726	N/A	N/A	26.5902	N/A	N/A	27.4408
120	11727	39.1308	37.1853	29.7869	34.9557	35.4705	30.2124
121	11728	43.6467	N/A	28.5726	34.9822	34.5975	28.0237
122	11729	38.6835	37.3598	28.247	35.5152	35.893	27.8348
123	11730	N/A	N/A	28.9805	N/A	N/A	29.2505
124	11731	N/A	N/A	28.6301	N/A	N/A	28.3473
125	11732	44.5082	N/A	28.4592	38.1848	36.466	28.0184
126	11733	36.3772	35.6158	27.5394	33.1522	32.9687	26.7825
127	11734	N/A	N/A	28.6349	N/A	N/A	28.2421
128	11735	N/A	N/A	28.2615	N/A	N/A	28.448
129	11736	N/A	N/A	27.0292	N/A	N/A	27.0184
130	11737	N/A	N/A	27.1048	N/A	N/A	27.1892
131	11738	38.5888	35.4482	27.753	41.0389	37.5177	27.8274
132	11739	N/A	N/A	28.8856	N/A	N/A	29.5445
133	11740	35.643	33.7545	27.6782	33.6689	32.1737	27.3557
134	11741	N/A	N/A	28.6025	N/A	N/A	27.8587
135	11742	40.9834	38.365	27.4026	37.4897	34.755	26.0637
136	11743	N/A	N/A	27.9717	N/A	N/A	27.5156
137	11744	N/A	N/A	27.1944	N/A	N/A	27.1323
138	11745	N/A	N/A	29.0689	N/A	N/A	27.9904
139	11746	N/A	N/A	26.9678	N/A	N/A	26.7091
140	11747	N/A	N/A	27.9572	N/A	N/A	27.2631
141	11748	34.444	33.7287	26.2997	34.668	33.7747	25.2794
142	11749	N/A	37.3105	27.2161	37.9555	34.8774	26.8702
143	11750	N/A	N/A	29.6148	N/A	N/A	29.7674
144	11751	31.0985	30.6165	28.6556	31.3826	31.3756	28.7645
145	11752	40.8139	35.7477	29.492	N/A	40.2178	24.7816
146	11753	N/A	N/A	30.0085	N/A	N/A	28.8125
147	11754	N/A	N/A	32.0598	N/A	N/A	31.1222
148	11755	N/A	N/A	28.5318	N/A	N/A	26.8386
149	11756	N/A	N/A	29.515	N/A	N/A	26.8932
150	11759	N/A	N/A	28.3439	N/A	N/A	28.3704
151	11760	N/A	N/A	28.3616	N/A	N/A	28.3764
152	11761	N/A	N/A	28.9673	N/A	N/A	28.9882
153	11762	N/A	N/A	27.5299	N/A	N/A	26.2128
154	11763	N/A	N/A	27.4318	N/A	N/A	27.5836
155	11764	N/A	N/A	27.615	N/A	N/A	27.5484
156	11767	N/A	N/A	28.0973	N/A	N/A	28.0017
157	11768	N/A	N/A	28.9754	N/A	N/A	28.351
158	11769	N/A	N/A	27.441	N/A	N/A	24.095
159	11770	N/A	N/A	28.8343	N/A	N/A	28.2523
160	11771	N/A	N/A	26.8994	N/A	N/A	25.6575
161	11772	N/A	N/A	25.8473	N/A	N/A	25.5138
162	11773	N/A	N/A	26.3606	N/A	N/A	26.235
163	11774	N/A	N/A	26.8029	N/A	N/A	25.9976
164	11775	N/A	N/A	27.7774	N/A	N/A	28.0182
165	11776	N/A	N/A	27.539	N/A	N/A	26.6553
166	11783	N/A	N/A	28.1784	N/A	N/A	28.847
167	11785	N/A	N/A	28.2256	N/A	N/A	28.3527
168	11786	33.0226	31.3834	26.8001	35.5364	33.2075	25.8817
169	11787	N/A	N/A	28.7885	N/A	35.8936	28.5809
170	11788	N/A	N/A	27.0515	N/A	N/A	26.7236
171	11789	N/A	N/A	26.5872	N/A	N/A	26.4661
172	11790	35.6214	34.551	28.1105	33.6612	33.0861	29.0687
173	11791	40.4853	36.7011	29.1003	38.1187	36.0616	29.6609
174	11792	N/A	N/A	28.1719	N/A	N/A	28.2563
175	11793	N/A	39.0121	28.6425	41.5667	38.0428	28.4698
176	11794	N/A	N/A	28.2524	N/A	N/A	28.9393
177	11795	N/A	N/A	28.8126	N/A	N/A	28.7596
178	11796	N/A	N/A	28.3399	N/A	N/A	27.1263
179	11797	N/A	N/A	28.2845	N/A	N/A	28.2273
180	11798	N/A	N/A	28.2643	N/A	N/A	30.0567
181	11799	N/A	N/A	27.5164	N/A	N/A	27.3984
182	11800	N/A	N/A	27.9475	N/A	N/A	28.1743
183	11801	N/A	N/A	27.7517	N/A	N/A	28.6479
184	11802	29.5054	28.3274	29.1086	28.3299	27.5266	29.5223
185	11803	N/A	N/A	27.8522	N/A	N/A	28.3801
186	11804	N/A	N/A	29.6271	N/A	N/A	29.0533
187	11805	27.2054	27.2997	29.4544	25.0446	25.1273	28.7023
188	11806	N/A	38.8936	30.1505	N/A	N/A	32.4024
189	11807	N/A	N/A	29.513	N/A	N/A	29.0981
190	11808	N/A	N/A	28.182	N/A	N/A	28.4019
191	11809	N/A	N/A	27.7908	N/A	N/A	27.7978
192	11810	N/A	N/A	29.2202	N/A	N/A	28.8139
193	11811	N/A	N/A	28.971	N/A	N/A	28.1671
194	11812	N/A	N/A	29.8505	N/A	N/A	29.1227
195	11813	N/A	N/A	30.9922	N/A	N/A	32.6555
196	11814	N/A	N/A	30.9564	N/A	N/A	31.3288
197	11815	N/A	N/A	29.5525	N/A	N/A	28.8176
198	11816	N/A	N/A	27.7828	N/A	N/A	26.6645
199	11817	N/A	N/A	30.5742	N/A	N/A	29.6471
200	11818	N/A	N/A	31.1303	N/A	N/A	29.5679
201	11820	N/A	N/A	27.8129	N/A	N/A	26.945
202	11821	N/A	N/A	27.4468	N/A	N/A	27.2743
203	11822	N/A	N/A	26.6818	N/A	N/A	25.6009
204	11823	N/A	N/A	27.0955	N/A	36.6295	26.9847
205	11824	N/A	N/A	29.0942	N/A	N/A	28.7163
206	11825	22.6603	22.751	29.454	19.3572	19.7607	30.1427
207	11826	27.9483	27.7592	29.5153	25.4423	25.026	29.715
208	11827	N/A	N/A	29.0129	43.6261	N/A	28.7942
209	11828	18.2665	18.4691	30.859	17.3597	17.774	30.8149
210	11829	N/A	N/A	31.609	N/A	N/A	32.2672
211	11830	32.6444	32.0298	29.4533	30.5114	30.1059	29.9996
212	11831	N/A	N/A	28.9432	N/A	N/A	25.3565
213	11832	31.4814	31.3559	29.7763	28.4323	27.8818	30.7282
214	11833	N/A	N/A	28.7369	N/A	N/A	26.637
215	11834	N/A	N/A	27.3144	N/A	N/A	27.3499
216	11835	26.0022	25.9322	30.3416	19.3829	19.2972	30.1532
217	11836	N/A	N/A	28.0204	41.7044	N/A	26.7224
218	11837	35.4601	35.0445	27.5379	31.356	30.7	26.674
219	11838	N/A	N/A	28.6018	N/A	N/A	28.8034
220	11839	N/A	N/A	29.1731	41.9103	40.6122	29.7628
221	11840	N/A	N/A	28.7856	N/A	N/A	28.4342
222	11842	N/A	N/A	29.6612	N/A	N/A	28.9338
223	11843	N/A	N/A	29.1888	N/A	N/A	28.61
224	11844	N/A	N/A	26.4544	N/A	N/A	27.4283
225	11845	N/A	N/A	28.2754	N/A	N/A	27.6041
226	11846	N/A	N/A	31.3932	N/A	N/A	30.5876
227	11847	N/A	N/A	29.5788	N/A	39.5544	29.6689
228	11848	N/A	N/A	29.5137	N/A	N/A	28.0214
229	11849	N/A	N/A	29.0155	N/A	N/A	27.8373
230	11850	N/A	N/A	30.6084	N/A	N/A	29.5635
231	11851	N/A	N/A	26.5754	N/A	N/A	27.19
232	11852	N/A	N/A	27.1701	N/A	N/A	28.4258
233	11853	N/A	N/A	28.3616	N/A	N/A	27.9544
234	11854	N/A	43.1783	29.0054	N/A	N/A	27.6109
235	11855	N/A	N/A	27.7213	N/A	N/A	28.0553
236	11856	34.3038	32.6268	28.4682	33.9311	32.0625	28.285
237	11857	19.1628	18.8839	30.9091	18.9154	19.1492	30.6799
238	11858	N/A	N/A	29.2808	N/A	N/A	28.8613
239	11859	34.4358	34.4883	29.6977	33.2942	33.373	29.33
240	11860	N/A	N/A	29.4612	N/A	N/A	28.8953
241	11861	N/A	N/A	29.2527	N/A	N/A	29.099
242	11862	N/A	N/A	29.3953	44.246	N/A	28.9206
243	11863	N/A	N/A	30.1429	42.6799	38.5302	29.1339
244	11864	N/A	N/A	32.5959	N/A	N/A	29.113
245	11865	N/A	N/A	28.6601	N/A	40.2782	27.7124
246	11866	N/A	N/A	30.5447	N/A	N/A	28.9401
247	11867	N/A	37.5158	29.2643	38.4748	35.498	29.05
248	11868	N/A	N/A	30.985	N/A	N/A	30.3974
249	11869	N/A	N/A	29.1221	42.4363	N/A	28.7722
250	11870	41.9481	36.638	29.4435	38.2229	34.4126	28.8873
251	11871	N/A	N/A	29.0983	N/A	N/A	30.0977
252	11872	21.5162	21.1116	35.533	19.0855	18.8747	36.3777
253	11875	N/A	N/A	30.0387	N/A	N/A	29.4932
254	11917	33.4357	31.2143	26.7179	34.0997	32.6607	26.4734
255	11918	28.0647	27.4591	29.1921	25.3177	25.1365	28.4109
256	11929	N/A	N/A	28.136	N/A	N/A	28.9204
257	11930	N/A	N/A	27.7108	N/A	N/A	28.0496
258	11936	N/A	N/A	28.1946	N/A	43.7471	28.4702
259	11937	19.5372	19.08	28.4837	18.0625	17.8034	28.2446
260	11939	17.8191	17.1106	29.9274	16.6516	16.0435	30.0298
261	11942	35.2998	33.3059	26.5594	33.865	31.9962	26.2313
262	11946	N/A	N/A	30.8166	N/A	N/A	29.9291
263	11947	N/A	N/A	28.9278	N/A	N/A	26.2642
264	11948	N/A	N/A	29.8446	N/A	N/A	29.6386
265	11949	N/A	N/A	29.901	N/A	N/A	29.2975
266	11950	N/A	N/A	26.4129	N/A	N/A	26.4908
267	11951	N/A	N/A	28.2163	N/A	N/A	28.236
268	11952	N/A	N/A	31.5154	N/A	N/A	28.5759
269	11953	N/A	N/A	29.0108	N/A	N/A	28.8369
270	11954	N/A	N/A	32.2822	N/A	N/A	30.8247
271	11956	N/A	N/A	29.5786	N/A	N/A	28.5471
272	11957	N/A	N/A	27.598	N/A	N/A	28.27
273	11959	N/A	N/A	26.3561	N/A	N/A	26.8084
274	11960	N/A	N/A	26.6927	N/A	N/A	26.5101
275	11965	N/A	N/A	27.1334	N/A	N/A	26.4114
276	11966	N/A	N/A	28.9505	N/A	N/A	28.9638
277	11967	N/A	N/A	27.2537	N/A	N/A	26.7373
278	11968	N/A	N/A	27.2407	N/A	N/A	26.5238
279	11969	N/A	N/A	28.489	N/A	N/A	27.2459
280	11970	N/A	N/A	28.2155	N/A	N/A	28.0356
281	11971	38.5805	38.6682	29.1908	39.975	36.631	27.8073
282	11972	N/A	N/A	32.0246	42.4542	37.601	30.481
283	11973	N/A	N/A	29.5556	43.3066	39.3973	29.197
284	11974	N/A	N/A	30.1462	N/A	N/A	29.1089
285	11975	N/A	N/A	28.4726	44.2077	40.3132	28.9218
286	11976	N/A	N/A	29.9847	N/A	N/A	29.1775
287	11977	N/A	44.0122	31.0418	N/A	N/A	29.5813
288	11978	N/A	N/A	28.7406	N/A	N/A	26.5497
289	11979	29.1106	28.1023	32.3592	26.2249	26.4804	31.2076
290	11980	28.6586	27.5029	30.566	27.9904	27.0648	30.248
291	11981	N/A	N/A	30.1613	N/A	N/A	29.7776
292	11982	N/A	N/A	29.654	N/A	N/A	28.3684
293	11983	N/A	N/A	28.8563	41.3471	35.6446	28.7226
294	11984	N/A	N/A	31.2095	N/A	N/A	30.2704
295	11985	N/A	N/A	30.4148	N/A	N/A	30.2804
296	11986	N/A	N/A	28.6735	N/A	N/A	28.4197
297	11987	N/A	N/A	32.266	N/A	N/A	30.2807
298	11988	N/A	N/A	29.4504	N/A	N/A	30.1115
299	11989	N/A	N/A	27.7383	N/A	N/A	27.3528
300	11990	N/A	N/A	29.1054	41.3988	40.5462	29.5945
301	11992	N/A	N/A	28.2963	N/A	44.5211	28.8346
302	11995	N/A	N/A	28.0573	N/A	N/A	27.9649
303	11996	N/A	N/A	28.3513	N/A	N/A	28.4967
304	11997	44.35	39.623	25.4951	37.4886	34.6551	26.4802
305	11998	N/A	N/A	28.1083	N/A	N/A	28.5674
306	11999	N/A	N/A	28.497	N/A	N/A	28.719
307	12000	N/A	N/A	29.4454	N/A	N/A	30.2073
308	12001	N/A	N/A	28.8014	N/A	N/A	29.1495
309	12002	N/A	N/A	30.0232	N/A	N/A	30.8369
310	12003	N/A	N/A	26.5493	N/A	N/A	26.4855
311	12004	N/A	N/A	29.0412	N/A	N/A	29.1806
312	12005	N/A	N/A	27.1142	N/A	N/A	27.2432
313	12006	N/A	N/A	28.4253	N/A	N/A	28.5647
314	12007	36.6879	35.6442	31.0384	36.6278	35.1807	31.296
315	12008	N/A	N/A	29.3782	40.2308	N/A	29.8762
316	12009	39.9338	39.4405	29.2377	37.0661	36.1275	29.9271
317	12010	N/A	N/A	28.869	N/A	39.8031	29.1241
318	12011	N/A	N/A	27.2401	N/A	N/A	27.5043
319	12012	N/A	38.6653	28.2522	37.4604	35.1108	28.7819
320	12013	44.0228	N/A	28.2996	43.4017	37.231	28.941
321	12014	37.6452	40.4425	28.9734	33.6666	32.4412	29.3215
322	12015	N/A	N/A	27.4777	40.2347	34.347	27.2396
323	12016	N/A	43.1146	28.8727	39.4481	36.3918	28.8116
324	12017	N/A	N/A	27.2462	N/A	N/A	27.233
325	12018	N/A	N/A	27.6357	N/A	N/A	27.6946
326	12019	N/A	N/A	28.3062	N/A	N/A	28.4047
327	12020	N/A	N/A	28.2034	N/A	N/A	28.1797
328	12021	N/A	N/A	30.7441	N/A	N/A	29.7284
329	12022	20.7545	20.6983	32.5408	19.0593	19.1648	32.9645
330	12024	N/A	N/A	28.3789	N/A	N/A	28.478
331	12025	N/A	N/A	27.8891	N/A	N/A	27.4804
332	12026	N/A	N/A	28.2096	N/A	N/A	27.6986
333	12027	18.5427	18.3807	31.8973	17.4217	17.3236	32.392
334	12028	N/A	N/A	28.9624	N/A	N/A	28.8588
335	12029	N/A	N/A	28.7289	N/A	N/A	25.8115
336	12030	N/A	N/A	29.9864	N/A	N/A	29.33
337	12031	N/A	N/A	30.3733	N/A	N/A	27.7891
338	12033	N/A	N/A	29.5779	N/A	N/A	29.2571
339	12034	N/A	N/A	28.9547	N/A	N/A	28.9092
340	12035	N/A	N/A	28.38	N/A	N/A	27.267
341	12036	N/A	N/A	27.5496	N/A	N/A	27.8919
342	12038	N/A	N/A	27.9685	N/A	N/A	27.8634
343	12039	N/A	N/A	28.4081	N/A	N/A	28.3683
344	12040	N/A	N/A	28.2497	N/A	N/A	28.5459
345	12044	N/A	N/A	28.2858	N/A	N/A	28.1765
346	12045	N/A	N/A	25.9209	N/A	N/A	25.6388
347	12046	N/A	N/A	27.4622	N/A	44.8387	28.016
348	12047	N/A	N/A	26.5051	N/A	N/A	26.5822
349	12048	N/A	N/A	26.515	N/A	N/A	26.1276
350	12049	N/A	N/A	27.2727	N/A	N/A	26.4944
351	12050	N/A	N/A	28.7326	44.3133	N/A	28.1452
352	12051	N/A	N/A	30.1319	N/A	N/A	29.3698
353	12052	N/A	N/A	28.0046	N/A	N/A	27.6593
354	12053	N/A	N/A	31.5877	N/A	N/A	29.9361
355	12054	N/A	N/A	30.9826	N/A	N/A	28.8407
356	12055	N/A	N/A	29.1815	N/A	N/A	28.9829
357	12056	N/A	N/A	29.3862	N/A	N/A	28.7479
358	12057	N/A	N/A	28.438	N/A	N/A	27.6778
359	12058	N/A	N/A	28.6814	N/A	N/A	28.8529
360	12059	N/A	N/A	31.5617	N/A	N/A	31.0414
361	12060	N/A	N/A	32.0794	N/A	N/A	31.8651
362	12061	N/A	N/A	28.0261	N/A	N/A	28.0176
363	12062	N/A	N/A	28.4401	N/A	N/A	28.7585
364	12063	N/A	N/A	26.3056	N/A	N/A	26.9629
365	12064	N/A	N/A	27.5643	N/A	N/A	28.3579
366	12065	N/A	N/A	26.3387	N/A	N/A	26.407
367	12068	N/A	N/A	26.834	N/A	N/A	25.9315
368	12078	36.1557	34.5414	27.1145	33.8023	33.1517	25.2907
369	12079	N/A	N/A	29.2269	N/A	N/A	29.5378
370	12080	42.7789	40.3501	28.7715	37.9212	39.0836	28.3701
371	12081	19.7076	19.3007	29.4374	18.9885	18.7752	28.6652
372	12082	N/A	N/A	28.601	N/A	N/A	28.4323
373	12083	20.0928	19.8351	29.7804	17.6336	17.4667	29.5426
374	12084	26.6874	26.0713	30.5851	26.99	26.5178	29.9067
375	12085	44.4463	N/A	27.7504	N/A	N/A	28.1497
376	12086	16.9923	16.2796	29.4332	16.9799	16.4504	28.846
377	12088	N/A	N/A	26.0886	N/A	N/A	26.5432
378	12089	N/A	N/A	28.4569	N/A	N/A	28.3316
379	12090	N/A	N/A	26.3059	N/A	N/A	26.0901
380	12091	N/A	N/A	29.0738	N/A	N/A	28.2723
381	12092	N/A	N/A	26.114	N/A	N/A	26.0517
382	12093	N/A	N/A	27.3647	N/A	N/A	27.1129
383	12094	N/A	N/A	29.4206	N/A	N/A	29.228
384	12095	N/A	N/A	29.2401	N/A	N/A	29.5103
385	12096	N/A	N/A	26.8163	N/A	N/A	27.2786
386	12098	N/A	N/A	27.5776	N/A	N/A	27.546
387	12099	N/A	N/A	27.7601	N/A	N/A	27.8483
388	12100	N/A	N/A	27.9749	N/A	N/A	28.1309
389	12101	N/A	N/A	27.0044	N/A	N/A	26.7093
390	12102	N/A	N/A	29.1665	N/A	N/A	27.8223
391	12103	N/A	N/A	29.3083	37.7235	37.4856	29.9847
392	12104	N/A	N/A	28.4378	N/A	N/A	29.5383
393	12105	N/A	N/A	28.1488	43.7424	36.1474	28.1127
394	12106	N/A	N/A	27.6594	N/A	N/A	27.5011
395	12107	42.22	34.5459	27.5875	38.0871	35.5771	26.6121
396	12108	N/A	N/A	28.6045	N/A	N/A	28.6857
397	12109	N/A	N/A	27.7683	N/A	N/A	27.9897
398	12110	N/A	36.9907	27.8466	36.4321	34.0123	28.6097
399	12111	N/A	N/A	28.6319	N/A	N/A	29.1455
400	12112	43.6845	N/A	27.4952	40.4287	36.9747	27.6315
401	12113	24.29	24.2083	29.2717	23.1758	23.4312	29.2213
402	12114	N/A	N/A	30.3593	N/A	N/A	30.67
403	12118	N/A	N/A	27.8499	N/A	N/A	28.3089
404	12144	N/A	N/A	29.0896	N/A	N/A	29.5878
405	12166	22.7098	21.6584	27.3991	21.1006	20.5096	27.7109
406	12167	19.6889	18.9213	31.0912	17.599	17.1399	31.0194
407	12169	N/A	N/A	27.6397	N/A	N/A	28.5133
408	12170	N/A	N/A	28.6019	N/A	N/A	29.3167
409	12181	29.2906	28.1542	27.0253	26.3375	25.8664	26.7143
410	12184	N/A	N/A	29.8395	N/A	N/A	29.2024
411	12187	N/A	N/A	31.032	N/A	N/A	31.4574
412	12188	N/A	N/A	27.4425	N/A	N/A	25.5427
413	12190	N/A	N/A	29.7943	N/A	N/A	29.35
414	12192	N/A	N/A	31.5616	N/A	N/A	31.0647
415	12193	N/A	N/A	28.5078	N/A	N/A	28.5772
416	12194	N/A	N/A	29.5528	N/A	N/A	29.3251
417	12195	N/A	N/A	29.2621	N/A	N/A	29.3448
418	12198	N/A	N/A	24.4315	N/A	N/A	24.0655
419	12199	N/A	N/A	27.4725	N/A	N/A	27.7387
420	12200	N/A	N/A	27.0712	N/A	N/A	27.1911
421	12201	N/A	N/A	26.7228	N/A	N/A	27.8836
422	12202	N/A	N/A	26.8402	N/A	N/A	26.1601
423	12203	N/A	N/A	31.3992	N/A	N/A	30.7336
424	12204	N/A	N/A	30.2045	N/A	N/A	29.8352
425	12205	N/A	N/A	26.1133	N/A	N/A	27.2149
426	12206	N/A	N/A	28.4896	N/A	N/A	28.3807
427	12207	N/A	N/A	27.8322	N/A	N/A	28.2771
428	12208	36.983	34.5442	25.9354	36.7227	35.2032	27.3035
429	12209	N/A	N/A	29.7088	N/A	N/A	29.8408
430	12210	N/A	N/A	28.6889	N/A	N/A	28.7205
431	12211	42.7159	37.1085	28.6719	N/A	38.5294	28.8409
432	12212	N/A	N/A	27.5458	N/A	N/A	28.2524
433	12213	41.3776	N/A	29.8456	44.9966	N/A	30.4726
434	12214	N/A	N/A	28.1193	N/A	N/A	28.5063
435	12215	N/A	N/A	30.1751	N/A	N/A	30.6643
436	12216	N/A	N/A	27.6559	N/A	N/A	29.5882
437	12217	33.1282	31.7193	27.3579	33.2308	32.2843	29.9436
438	12218	N/A	N/A	27.2009	N/A	N/A	31.3283
439	12219	N/A	N/A	28.2731	N/A	N/A	31.2914
440	12220	N/A	N/A	27.7209	N/A	N/A	30.8054
441	12231	N/A	N/A	28.0171	N/A	N/A	28.7198
442	12240	N/A	N/A	28.8618	N/A	N/A	29.3675
443	12257	N/A	N/A	26.7038	N/A	N/A	29.0286
444	12260	N/A	N/A	28.7905	N/A	N/A	27.9306
445	12263	N/A	N/A	30.3086	N/A	N/A	30.1361
446	12264	N/A	N/A	28.2338	N/A	N/A	29.09
447	12265	N/A	N/A	28.0849	N/A	N/A	29.5664
448	12266	N/A	N/A	27.5584	N/A	N/A	27.7034
449	12267	N/A	N/A	29.4866	N/A	N/A	29.9014
450	12268	N/A	N/A	27.5229	N/A	N/A	27.9028
451	12269	N/A	N/A	27.2061	N/A	N/A	26.8444
452	12270	N/A	N/A	28.0193	N/A	N/A	28.6519
453	12271	N/A	N/A	29.6515	N/A	N/A	29.1413
454	12272	22.4776	22.1356	30.3769	21.3189	21.5625	31.2797
455	12273	N/A	N/A	27.4481	N/A	N/A	27.6036
456	12274	N/A	40.5122	26.1702	N/A	38.2342	26.4725
457	12275	N/A	N/A	30.2776	N/A	N/A	31.4383
458	12276	N/A	N/A	31.1245	N/A	N/A	31.7974
459	12277	30.8775	29.2838	28.3381	30.3484	28.8613	29.4555
460	12278	N/A	N/A	27.0603	N/A	N/A	29.2907
461	12279	N/A	N/A	28.9196	N/A	N/A	31.4974
462	12280	N/A	N/A	29.5831	N/A	N/A	31.4924
463	12281	19.837	19.2541	29.8243	20.4222	20.0177	33.3094
464	12282	N/A	N/A	28.4286	N/A	N/A	30.2228
465	12283	N/A	N/A	28.0544	N/A	N/A	29.8808
466	12284	N/A	N/A	28.1155	N/A	N/A	31.02
467	12285	24.5989	24.2348	27.6284	25.1477	24.5912	33.229
468	12287	N/A	N/A	30.7237	N/A	N/A	29.5103
469	12288	N/A	N/A	30.2869	N/A	N/A	29.8144
470	12289	N/A	N/A	27.2088	N/A	N/A	29.6081
471	12290	N/A	N/A	28.1846	N/A	N/A	28.0223
472	12291	N/A	N/A	28.6303	N/A	N/A	30.4933
473	12292	37.3239	33.3682	25.9704	37.1263	34.1249	28.9805
474	12293	N/A	N/A	28.8057	N/A	N/A	32.6874
475	12295	N/A	N/A	30.5447	N/A	N/A	28.7889
476	12296	N/A	N/A	29.3405	N/A	N/A	30.6892
477	12297	N/A	N/A	27.7686	N/A	N/A	31.2892
478	12298	N/A	N/A	31.3651	N/A	N/A	28.9943
479	12299	30.9512	29.6677	29.2928	29.2132	28.4234	29.9825
480	12300	N/A	N/A	27.126	N/A	N/A	28.0217
481	12301	N/A	35.7376	27.5195	41.3905	35.3529	30.8733
482	12302	N/A	N/A	27.3318	N/A	N/A	27.4643
483	12303	N/A	38.8132	28.5012	35.2002	32.474	28.1074
484	12304	N/A	N/A	28.9347	N/A	N/A	29.452
485	12305	N/A	N/A	28.0869	N/A	N/A	26.8016
486	12306	N/A	N/A	28.9337	N/A	N/A	27.6754
487	12308	N/A	N/A	29.5094	N/A	N/A	28.2424
488	12309	N/A	N/A	31.2321	N/A	N/A	29.504
489	12310	N/A	N/A	29.334	N/A	N/A	29.3086
490	12311	N/A	N/A	29.4304	N/A	N/A	28.4901
491	12312	N/A	N/A	29.3445	N/A	N/A	28.9106
492	12313	N/A	N/A	29.6147	43.8298	38.1417	29.0046
493	12314	35.9282	34.3239	30.5793	30.2789	29.8564	29.1199
494	12315	N/A	N/A	28.7083	N/A	N/A	28.0112
495	12316	N/A	N/A	31.6042	N/A	N/A	30.0908
496	12317	N/A	36.35	27.3496	36.4798	33.4297	27.1441
497	12318	N/A	N/A	29.0725	N/A	N/A	28.9046
498	12319	N/A	N/A	28.2826	N/A	N/A	28.0304
499	12320	N/A	N/A	30.5433	N/A	N/A	29.5886
500	12321	N/A	N/A	27.8806	N/A	N/A	27.2512
501	12322	N/A	N/A	32.3981	N/A	N/A	29.5885
502	12323	N/A	N/A	37.6087	N/A	N/A	34.3363
503	12324	N/A	N/A	30.9857	N/A	N/A	29.963
504	12325	N/A	N/A	32.2063	N/A	N/A	30.214
505	12326	N/A	N/A	32.1283	N/A	N/A	30.3116
506	12332	N/A	N/A	31.3104	N/A	37.2437	29.8323
507	12338	N/A	38.3956	29.2509	44.7873	41.205	27.2025
508	12342	N/A	N/A	29.0007	N/A	N/A	28.0574
509	12343	33.2188	31.9677	30.0563	N/A	N/A	28.9963
510	12360	N/A	N/A	28.0993	N/A	N/A	26.7696
511	12373	N/A	N/A	26.5712	N/A	N/A	27.7538
512	12374	28.2049	27.0046	27.4725	27.147	26.3231	27.697
513	12379	24.0635	24.0295	28.1276	22.9626	23.2602	27.2236
514	12380	19.4285	19.0866	29.2127	18.0142	17.9565	30.0377
515	12384	N/A	N/A	28.5632	N/A	N/A	28.176
516	12386	N/A	N/A	28.6513	N/A	N/A	27.5467
517	12388	18.0782	17.1634	27.8593	17.3226	16.5902	29.9196
518	12391	N/A	N/A	28.066	N/A	N/A	29.1639
519	12392	N/A	N/A	28.615	N/A	N/A	29.5457
520	12393	27.8402	26.4766	27.3145	26.6763	25.6821	27.2935
521	12396	42.7872	37.8397	28.5106	36.1125	35.1295	27.8101
522	12397	35.2275	33.4051	26.7833	32.7557	31.9614	26.06
523	12398	22.6741	21.4568	28.3936	22.0677	21.12	29.5047
524	12400	N/A	N/A	29.1161	N/A	N/A	29.3894
525	12412	N/A	N/A	28.6751	N/A	N/A	29.1275
526	12413	N/A	N/A	29.6547	N/A	N/A	27.7959
527	12414	N/A	N/A	28.8349	N/A	N/A	28.4996
528	12415	N/A	N/A	30.5347	N/A	N/A	30.1475
529	12416	N/A	N/A	29.8105	N/A	N/A	29.5648
530	12417	N/A	N/A	29.7582	N/A	N/A	28.9362
531	12418	N/A	N/A	28.407	N/A	N/A	27.5774
532	12419	N/A	N/A	29.215	N/A	N/A	28.339
533	12420	N/A	N/A	29.7616	N/A	N/A	29.0782
534	12421	N/A	N/A	28.6973	N/A	N/A	28.4147
535	12422	N/A	N/A	30.3064	N/A	N/A	29.664
536	12423	N/A	N/A	28.825	N/A	N/A	28.3961
537	12424	32.2129	30.9874	31.1803	33.4482	31.7614	29.5467
538	12425	N/A	N/A	27.8378	N/A	N/A	27.4964
539	12426	N/A	N/A	27.9228	N/A	38.6408	29.1268
540	12427	N/A	N/A	34.2326	N/A	N/A	32.7962
541	12428	40.9322	37.4621	30.1994	N/A	38.8231	29.214
542	12429	N/A	N/A	28.2422	N/A	N/A	28.4865
543	12430	22.1097	21.9412	31.4551	21.7474	21.8982	31.3303
544	12431	21.6592	22.0176	30.5294	20.2704	21.0268	30.2628
545	12432	40.5204	38.2127	28.9164	35.2022	33.3785	28.117
546	12433	N/A	N/A	28.3865	N/A	N/A	28.1202
547	12434	35.1297	33.2682	28.8137	36.1311	34.253	29.1538
548	12435	42.4719	N/A	28.7454	41.6285	34.2647	28.3525
549	12436	N/A	N/A	28.8398	38.8864	34.4835	27.8238
550	12437	N/A	N/A	27.2818	N/A	N/A	26.2083
551	12438	N/A	N/A	28.658	N/A	N/A	28.1429
552	12439	N/A	N/A	29.6273	N/A	N/A	29.4517
553	12440	43.7712	36.8946	28.0685	36.0751	34.1645	27.9669
554	12441	N/A	N/A	28.003	N/A	N/A	27.4957
555	12442	N/A	N/A	28.6937	N/A	N/A	28.3117
556	12443	N/A	N/A	27.6233	N/A	N/A	27.8138
557	12444	N/A	N/A	30.1007	N/A	N/A	29.781
558	12445	N/A	N/A	27.4529	N/A	N/A	26.918
559	12447	N/A	N/A	30.4	N/A	N/A	30.1321
560	12450	N/A	N/A	28.5031	N/A	N/A	28.199
561	12451	N/A	N/A	30.3646	N/A	N/A	29.7779
562	12452	N/A	N/A	27.9353	N/A	N/A	26.7708
563	12454	N/A	N/A	27.5453	N/A	N/A	27.5178
564	12455	N/A	N/A	28.8315	N/A	N/A	28.3751
565	12456	N/A	N/A	28.4327	N/A	N/A	28.4905
566	12457	N/A	N/A	27.9473	N/A	N/A	27.0678
567	12458	N/A	N/A	28.4235	N/A	N/A	27.594
568	12459	N/A	N/A	29.9251	N/A	N/A	29.5229
569	12461	N/A	N/A	28.9038	N/A	N/A	28.7461
570	12462	N/A	N/A	28.2529	N/A	N/A	28.4448
571	12463	N/A	N/A	28.0798	N/A	N/A	28.4803
572	12464	N/A	N/A	29.9671	N/A	N/A	31.3902
573	12465	N/A	N/A	27.7568	N/A	N/A	28.1048
574	12466	N/A	N/A	27.6145	N/A	N/A	27.7434
575	12467	N/A	N/A	27.7888	N/A	N/A	27.7233
576	12469	N/A	N/A	28.4201	N/A	N/A	28.5501
577	12470	N/A	N/A	29.1094	N/A	N/A	29.1979
578	12471	N/A	N/A	28.1873	N/A	N/A	28.5824
579	12472	N/A	N/A	28.5048	N/A	N/A	27.9821
580	12474	N/A	N/A	31.8604	N/A	N/A	32.0497
581	12475	N/A	N/A	28.2429	N/A	N/A	28.5784
582	12476	N/A	N/A	27.6723	N/A	N/A	27.8274
583	12478	N/A	N/A	26.6101	N/A	N/A	26.1424
584	12479	N/A	N/A	27.0543	N/A	N/A	27.5687
585	12480	N/A	N/A	27.8346	N/A	N/A	27.4264
586	12481	N/A	N/A	26.26	N/A	N/A	26.1591
587	12482	N/A	N/A	27.6819	N/A	N/A	27.7222
588	12483	N/A	N/A	26.2493	N/A	N/A	25.925
589	12484	N/A	N/A	26.9371	N/A	N/A	27.2665
590	12485	N/A	N/A	29.8584	N/A	N/A	31.4164
591	12486	N/A	N/A	30.2749	N/A	N/A	30.053
592	12487	N/A	N/A	28.934	N/A	N/A	28.4521
593	12488	N/A	N/A	30.3586	N/A	N/A	29.9265
594	12489	N/A	N/A	30.1096	N/A	N/A	29.5708
595	12490	N/A	N/A	30.8868	N/A	N/A	27.0471
596	12491	N/A	N/A	26.3897	40.1826	35.0763	26.1821
597	12492	N/A	N/A	25.565	N/A	N/A	25.0253
598	12493	34.2968	33.817	27.6589	32.9573	32.5981	28.0256
599	12494	37.0675	36.6899	26.8194	33.8585	33.2816	26.3107
600	12495	41.4942	38.8244	26.9185	41.1111	41.2075	26.5362
601	12496	34	34.2899	27.2137	32.9271	33.2373	27.0673
602	12497	N/A	N/A	27.3101	N/A	N/A	27.3009
603	12498	39.4021	36.7673	27.3684	38.4595	N/A	27.2541
604	12499	N/A	N/A	30.1184	N/A	N/A	29.6591
605	12500	33.1169	32.8507	27.5441	32.6056	32.3138	27.658
606	12501	N/A	N/A	28.9966	N/A	N/A	30.1495
607	12503	N/A	N/A	28.436	N/A	N/A	28.8862
608	12504	N/A	N/A	28.2295	N/A	N/A	28.2988
609	12505	N/A	N/A	30.7666	N/A	N/A	29.7156
610	12506	N/A	N/A	28.9394	N/A	N/A	29.2459
611	12507	N/A	N/A	27.7759	N/A	N/A	27.4096
612	12513	N/A	N/A	27.3326	N/A	N/A	26.2745
613	12515	N/A	N/A	29.0452	N/A	N/A	29.1489
614	12516	N/A	N/A	26.9871	N/A	N/A	28.4388
615	12517	N/A	N/A	28.6397	N/A	N/A	27.9327
616	12518	N/A	N/A	29.5532	N/A	N/A	29.3748
617	12519	N/A	N/A	28.3696	N/A	N/A	28.0649
618	12520	N/A	N/A	29.0736	N/A	N/A	28.5082
619	12521	N/A	N/A	29.628	N/A	N/A	28.9957
620	12522	N/A	N/A	31.381	N/A	N/A	30.2833
621	12523	35.4637	32.8144	29.7734	41.3554	35.9186	28.8248
622	12524	N/A	N/A	29.0176	N/A	N/A	29.2013
623	12525	N/A	N/A	28.6937	N/A	N/A	26.6352
624	12526	N/A	N/A	28.5207	39.7858	35.8885	28.5708
625	12527	N/A	N/A	29.1928	N/A	N/A	29.209
626	12528	N/A	N/A	29.4986	43.2658	39.1176	28.5686
627	12529	N/A	N/A	28.5062	N/A	N/A	27.657
628	12530	N/A	N/A	28.9958	N/A	N/A	28.64
629	12532	N/A	N/A	28.6467	N/A	N/A	28.2933
630	12533	N/A	N/A	30.1387	N/A	N/A	29.7347
631	12534	38.5934	33.9758	31.4636	34.0868	32.5296	31.8009
632	12535	N/A	N/A	30.2442	N/A	N/A	30.1716
633	12536	34.0802	32.1841	30.5991	31.972	30.6029	30.3473
634	12537	N/A	42.9543	27.6166	N/A	N/A	27.0661
